# Supplementary material for: Development of BacMam Induced Hepatitis E Virus Replication Model in Hepatoma Cells to Study the Polyprotein Processing
Source: Front Microbiol. 2020 Jun 18;11:1347. doi: 10.3389/fmicb.2020.01347 (PMC7315041; doi:10.3389/fmicb.2020.01347)
Supplement: Supplementary file 1 [file Data_Sheet_1.ZIP]

Archive with 35 entries (28 files):
- Supplementary Files/
- Supplementary Files/Tables.docx
- __MACOSX/
- __MACOSX/Supplementary Files/
- __MACOSX/Supplementary Files/._Tables.docx
- Supplementary Files/.DS_Store
- __MACOSX/Supplementary Files/._.DS_Store
- Supplementary Files/Antibody CoA/
- Supplementary Files/Antibody CoA/.DS_Store
- __MACOSX/Supplementary Files/Antibody CoA/
- __MACOSX/Supplementary Files/Antibody CoA/._.DS_Store
- Supplementary Files/Antibody CoA/RdRP-COA.pdf
- __MACOSX/Supplementary Files/Antibody CoA/._RdRP-COA.pdf
- Supplementary Files/Antibody CoA/Protein Helicase-COA.pdf
- __MACOSX/Supplementary Files/Antibody CoA/._Protein Helicase-COA.pdf
- Supplementary Files/Antibody CoA/MT-COA.pdf
- __MACOSX/Supplementary Files/Antibody CoA/._MT-COA.pdf
- __MACOSX/Supplementary Files/._Antibody CoA
- Supplementary Files/Statistical Analysis/
- Supplementary Files/Statistical Analysis/2way ANOVA of Data met activity.txt
- __MACOSX/Supplementary Files/Statistical Analysis/
- __MACOSX/Supplementary Files/Statistical Analysis/._2way ANOVA of Data met activity.txt
- Supplementary Files/Statistical Analysis/Mann-Whitney test of Anti-PCP.txt
- __MACOSX/Supplementary Files/Statistical Analysis/._Mann-Whitney test of Anti-PCP.txt
- Supplementary Files/Statistical Analysis/2way ANOVA of Treated v:s Untreated Copy Number.txt
- __MACOSX/Supplementary Files/Statistical Analysis/._2way ANOVA of Treated v:s Untreated Copy Number.txt
- Supplementary Files/Statistical Analysis/Mann-Whitney test of dsRNA.txt
- __MACOSX/Supplementary Files/Statistical Analysis/._Mann-Whitney test of dsRNA.txt
- Supplementary Files/Statistical Analysis/2way ANOVA of Immunofluorescence  treatment and without treatment.txt
- __MACOSX/Supplementary Files/Statistical Analysis/._2way ANOVA of Immunofluorescence  treatment and without treatment.txt
- Supplementary Files/Statistical Analysis/Mann-Whitney test of RdRp.txt
- __MACOSX/Supplementary Files/Statistical Analysis/._Mann-Whitney test of RdRp.txt
- Supplementary Files/Statistical Analysis/Mann-Whitney test of Methyltransferase.txt
- __MACOSX/Supplementary Files/Statistical Analysis/._Mann-Whitney test of Methyltransferase.txt
- __MACOSX/._Supplementary Files
