# Supplementary material for: Development of BacMam Induced Hepatitis E Virus Replication Model in Hepatoma Cells to Study the Polyprotein Processing
Source: Front Microbiol. 2020 Jun 18;11:1347. doi: 10.3389/fmicb.2020.01347 (PMC7315041; doi:10.3389/fmicb.2020.01347)
Supplement: Supplementary file 1 [file Data_Sheet_1.ZIP › Supplementary Files/Statistical Analysis/2way ANOVA of Data met activity.txt]

Table Analyzed	Data 1
Two-way ANOVA	Ordinary
Alpha	0.05
Source of Variation	% of total variation	P value	P value summary	Significant?
Interaction	0.1910	<0.0001	****	Yes
Row Factor	95.55	<0.0001	****	Yes
Column Factor	4.231	<0.0001	****	Yes
ANOVA table	SS	DF	MS	F (DFn, DFd)	P value
Interaction	8500798575	4	2125199644	F (4, 20) = 29.39	P<0.0001
Row Factor	4252865137703	4	1063216284426	F (4, 20) = 14702	P<0.0001
Column Factor	188327966991	1	188327966991	F (1, 20) = 2604	P<0.0001
Residual	1446369791	20	72318490
Difference between column means
Mean of Control	894635
Mean of Infected	1053098
Difference between means	-158463
SE of difference	3105
95% CI of difference	-164940 to -151985
Data summary
Number of columns (Column Factor)	2
Number of rows (Row Factor)	5
Number of values	30
