# Supplementary material for: Development of BacMam Induced Hepatitis E Virus Replication Model in Hepatoma Cells to Study the Polyprotein Processing
Source: Front Microbiol. 2020 Jun 18;11:1347. doi: 10.3389/fmicb.2020.01347 (PMC7315041; doi:10.3389/fmicb.2020.01347)
Supplement: Supplementary file 1 [file Data_Sheet_1.ZIP › Supplementary Files/Statistical Analysis/2way ANOVA of Treated v:s Untreated Copy Number.txt]

Table Analyzed	Treated v/s Untreated Copy Number
Two-way ANOVA	Ordinary
Alpha	0.05
Source of Variation	% of total variation	P value	P value summary	Significant?
Interaction	8.073	0.0019	**	Yes
Row Factor	4.878	0.0039	**	Yes
Column Factor	79.02	<0.0001	****	Yes
ANOVA table	SS	DF	MS	F (DFn, DFd)	P value
Interaction	556313484	2	278156742	F (2, 18) = 9.052	P=0.0019
Row Factor	336139224	1	336139224	F (1, 18) = 10.94	P=0.0039
Column Factor	5445090769	2	2722545384	F (2, 18) = 88.60	P<0.0001
Residual	553092912	18	30727384
Difference between row means
Mean of without treatment	15856
Mean of RBV Treatment	8371
Difference between means	7485
SE of difference	2263
95% CI of difference	2730 to 12239
Data summary
Number of columns (Column Factor)	3
Number of rows (Row Factor)	2
Number of values	24
