# Supplementary material for: Development of BacMam Induced Hepatitis E Virus Replication Model in Hepatoma Cells to Study the Polyprotein Processing
Source: Front Microbiol. 2020 Jun 18;11:1347. doi: 10.3389/fmicb.2020.01347 (PMC7315041; doi:10.3389/fmicb.2020.01347)
Supplement: Supplementary file 1 [file Data_Sheet_1.ZIP › Supplementary Files/Statistical Analysis/2way ANOVA of Immunofluorescence treatment and without treatment.txt]

Table Analyzed	Immunofluorescence treatment and without treatment
Two-way ANOVA	Ordinary
Alpha	0.05
Source of Variation	% of total variation	P value	P value summary	Significant?
Interaction	5.209	0.0247	*	Yes
Row Factor	81.29	<0.0001	****	Yes
Column Factor	3.259	0.0278	*	Yes
ANOVA table	SS	DF	MS	F (DFn, DFd)	P value
Interaction	386862213	2	193431106	F (2, 18) = 4.577	P=0.0247
Row Factor	6037920068	2	3018960034	F (2, 18) = 71.44	P<0.0001
Column Factor	242062398	1	242062398	F (1, 18) = 5.728	P=0.0278
Residual	760653225	18	42258513
Difference between column means
Mean of Untreated	15856
Mean of Treated	9504
Difference between means	6352
SE of difference	2654
95% CI of difference	776.1 to 11927
Data summary
Number of columns (Column Factor)	2
Number of rows (Row Factor)	3
Number of values	24
