# Supplementary material for: Development of BacMam Induced Hepatitis E Virus Replication Model in Hepatoma Cells to Study the Polyprotein Processing
Source: Front Microbiol. 2020 Jun 18;11:1347. doi: 10.3389/fmicb.2020.01347 (PMC7315041; doi:10.3389/fmicb.2020.01347)
Supplement: Supplementary file 1 [file Data_Sheet_1.ZIP › Supplementary Files/Statistical Analysis/Mann-Whitney test of Methyltransferase.txt]

Table Analyzed	Methyltransferase
Column B	Infected
vs.	vs.
Column A	Control
Mann Whitney test
P value	0.0286
Exact or approximate P value?	Exact
P value summary	*
Significantly different (P < 0.05)?	Yes
One- or two-tailed P value?	Two-tailed
Sum of ranks in column A,B	10 , 26
Mann-Whitney U	0
Difference between medians
Median of column A	0.000, n=4
Median of column B	12224, n=4
Difference: Actual	12224
Difference: Hodges-Lehmann	12224
